# Supplementary material for: Accurate cytogenetic biodosimetry through automated dicentric chromosome curation and metaphase cell selection
Source: F1000Res. 2017 Aug 9;6:1396. [Version 1] doi: 10.12688/f1000research.12226.1 (PMC5583746; doi:10.12688/f1000research.12226.1)
Supplement: Supplementary file 1 [file f1000research-6-13236-s0000.tgz]

Archive with 1 entries (1 files):
- 7301f88f-280c-41b4-a20b-26670b44c696.docx
